# Supplementary material for: Forecasted datasets of electric vehicle consumption on the electricity grid of Spain
Source: Data Brief. 2020 Jun 9;31:105823. doi: 10.1016/j.dib.2020.105823 (PMC7282782; doi:10.1016/j.dib.2020.105823)
Supplement: Supplementary file 1 [file mmc1.xml]

<?xml version="1.0" encoding="utf-8" standalone="no"?>
<data>
  <datasets>
    <author>acama1@cuc.edu.co;acp.cuc@gmail.com</author>
    <type>1</type>
    <dataset>
      <name>Demand, availability and consumption of the Spanish electricity grid between 2007-2019 and forecast for recharging electric vehicles in the Spanish electricity grid by 2020-2023</name>
      <caption />
      <description>Important data for demand, availability and consumption of the Spanish electricity grid between 2007-2019 and forecast for recharging electric vehicles in the Spanish electricity grid by 2020-2023</description>
      <filetype>
        <name />
      </filetype>
      <filesize />
      <source>0</source>
      <sourcename>Original Data</sourcename>
      <access>
        <type>1</type>
        <name>Data available in data repository</name>
        <reponame>Mendeley Data</reponame>
        <PersistentId>10.17632/658jkcht9g.1</PersistentId>
        <deeplinkurl>http://data.mendeley.com/datasets/658jkcht9g/1</deeplinkurl>
      </access>
    </dataset>
  </datasets>
</data>
